# Supplementary material for: Frailty transitions and associated clinical outcomes in patients with stable COPD: A longitudinal study
Source: PLoS One. 2020 Apr 3;15(4):e0230116. doi: 10.1371/journal.pone.0230116 (PMC7122798; doi:10.1371/journal.pone.0230116)
Supplement: S1 Data — (XLSX) [file pone.0230116.s001.xlsx]

## Sheet: Rawdata
CASO	V0_EDAD	V0_SEXO	V0_ECIVIL	V0_METS	V0_PREEN	V0_MARCHA	V0_AGOT	V0_PESO	V0_TALLA	V0_IMC	V0_ART	V0_OSTEOP	V0_EPOC	V0_ASMA	V0_ANG	V0_CAR	V0_INF	V0_NEUR	V0_ACV	V0_VASC	V0_DIAB	V0_DEP	V0_DEP	V0_ANS	V0_VISU	V0_AUD	V0_DISC	V0_OBES	V0_COM_TOT	V0_FUM_ACT	V0_TAB_AC	V0_DISNEA	V0_CATa	V0_EXAC_r2	V0_FEV1_FVC	V0_FEV1_L	V0_FEV1_porc	V0_FVC_L	V0_FVC_porc	V0_LIM_FLUJ	V0_FLEX	V0_CUÁD	V0_EQUIL_1	V0_EQUIL_2	V0_EQUIL_3	V0_EQUI_PUNT	V0_AND	V0_AND_PUNT	V0_SILL
1	76	0	5	0	17.95	0	2	57	1.58	22.8	0	0	1	0	0	0	0	0	0	0	0	0	0	0	0	0	0	0	1	0	50	2	1	0	55	1.2	57	2.17	78	2	12.4	15.8	10	10	10	4	3.4	4	17
2	70	0	1	0	24.05	0	0	65	1.66	23.6	1	0	1	0	0	0	0	0	0	0	0	0	0	0	0	0	1	0	3	0	70	2	1	1	41	0.76	29	1.85	54	4	12.2	14.8	10	10	10	4	5.5	3	16.9
3	75	0	2	0	26.4	0	0	73	1.7	25.2	0	0	1	0	0	0	0	0	0	1	0	0	0	0	0	0	0	0	2	0	30	1	1	1	53	0.8	30	1.51	43	3	15	20.3	10	10	10	4	5.26	3	16.7
4	60	1	2	0	19.75	0	2	65	1.56	26.7	1	0	1	0	0	0	0	0	0	0	0	0	0	1	0	0	0	0	3	0	77	4	1	0	65	1.25	60	1.92	78	2	13.4	16.8	10	10	10	4	3.09	4	14.87
5	77	0	2	1	11	1	1	65	1.5	28.8	0	0	1	0	1	0	0	1	0	0	1	0	1	1	0	0	0	0	6	0	35	4	1	0	63	0.83	48	1.3	56	3	8	13.7	99	99	99	0	33	1	99
6	60	1	2	1	16.8	0	0	77	1.46	36.1	1	0	1	0	0	0	0	0	0	0	0	1	1	1	0	0	0	1	6	0	80	2	1	1	52	0.69	41	1.3	64	3	9.5	14.3	10	10	2.87	2	4.84	3	12.25
7	67	0	2	0	38.2	0	0	101	1.68	35.8	0	0	1	0	0	0	0	0	0	0	0	0	0	0	0	0	0	1	2	0	50	2	1	1	49	0.98	35	1.96	55	3	13.9	17.4	10	10	10	4	5.12	3	10.91
8	81	0	2	0	24.65	1	0	92	1.75	30	1	0	1	0	0	1	0	0	0	0	1	0	0	0	0	0	0	1	5	0	100	2	1	0	56	1.43	53	2.54	69	2	15.6	12.2	99	99	99	1	7.2	2	16.8
9	59	0	2	0	30.7	0	0	83	1.7	28.7	1	0	1	0	0	0	0	0	0	0	0	0	0	0	0	0	1	0	3	0	45	0	0	1	58	1.24	39	2.1	53	3	10.3	11.8	10	10	10	4	4.87	3	9.6
10	56	0	2	0	44.3	0	0	88	1.73	29.4	1	0	1	0	0	0	0	0	0	0	0	1	0	0	0	0	0	0	3	0	60	0	1	1	58	1.72	52	2.94	71	2	15.8	15.2	10	10	10	4	4.84	3	14.68
11	78	0	2	0	24.8	0	0	84	1.67	30.2	0	0	1	0	0	0	0	0	1	0	0	0	1	1	0	0	0	1	5	0	35	2	1	1	63	1.32	54	2.08	64	2	10	11	10	10	6	3	4.14	4	14.34
12	79	0	2	0	23.1	0	0	53	1.53	22.64	1	0	1	0	0	0	0	0	0	0	0	0	0	1	0	0	0	0	3	0	90	2	0	1	49	0.71	39	1.56	64	3	10.9	9.8	10	10	10	4	3.78	4	11.59
13	73	0	2	0	28.65	0	0	80	1.61	30.8	1	0	1	0	0	0	0	0	0	0	1	0	0	1	0	0	0	1	5	0	100	1	1	1	55	0.8	35	1.44	48	3	11.2	14.1	10	10	10	4	5.72	3	12.57
14	59	0	5	0	37.2	0	2	78	1.74	26	0	0	1	0	0	0	0	0	0	0	0	0	0	1	0	0	0	0	2	0	96	2	1	1	48	0.92	28	1.92	46	4	16.2	12.9	10	10	10	4	4.59	4	18.06
15	79	0	2	1	25.4	1	0	102	1.61	39	1	0	1	0	0	0	0	0	0	0	0	0	0	0	0	0	0	1	3	0	86	2	1	1	62	1.08	50	1.79	60	2	13.3	14.3	10	10	10	4	8.65	2	28.5
16	71	0	2	0	19.8	0	0	76	1.61	29.34	1	0	1	0	0	0	0	0	1	0	1	0	0	0	0	0	0	0	4	0	10	1	0	0	65	1.58	66	2.4	77	2	10.5	13.2	10	10	5.5	3	4.16	4	13.25
17	83	0	2	0	27.3	1	0	73	1.55	30.41	1	1	1	0	0	1	0	0	0	0	0	0	0	0	0	0	0	1	5	0	50	2	1	1	68	1.29	74	1.88	79	2	14	11.4	10	10	10	4	6.31	2	17.41
18	63	0	2	0	20.6	0	0	84	1.57	34.1	1	0	1	0	1	1	1	0	0	0	0	1	0	0	0	0	0	1	7	0	60	1	1	1	59	0.89	36	1.5	48	3	15.3	15.4	10	10	10	4	4.31	4	17.7
19	70	0	2	0	28.55	0	0	67	1.57	27.2	0	0	1	0	0	1	0	0	0	0	0	0	0	0	0	0	0	0	2	0	76	2	1	1	63	1.02	45	1.61	55	3	13.4	12.4	10	10	4.84	3	3.37	4	12.66
20	66	0	2	0	30.25	0	0	86	1.67	32.09	1	0	1	0	0	0	0	0	0	0	1	0	0	0	0	0	1	1	5	0	70	0	1	1	67	1.71	61	2.55	71	2	17.3	12.2	10	10	10	4	3.68	4	13.06
21	61	0	2	0	26.9	0	1	89	1.61	34	1	0	1	0	0	0	0	0	0	0	0	1	0	0	0	0	0	1	4	0	60	1	1	1	66	1.86	69	2.8	83	2	15.9	13.4	10	10	3.4	3	4.41	4	15.1
22	50	0	1	0	34.1	0	0	110	1.75	35.94	0	0	1	0	0	0	0	0	0	0	1	0	0	0	0	0	0	1	3	1	40	1	1	0	64	1.75	48	2.7	60	3	18.3	17.2	10	10	10	4	3.32	4	10.97
23	69	0	2	0	29.05	0	0	72	1.62	27.4	1	0	1	0	0	0	0	0	0	0	0	1	0	0	0	0	0	0	3	0	50	0	0	0	69	1.99	80	2.88	90	1	11.3	11.9	10	10	10	4	5.09	3	18.09
24	68	0	2	1	38.05	0	0	71	1.67	29.9	0	0	1	0	0	0	0	0	0	0	0	0	0	1	0	0	0	0	2	0	70	1	1	1	52	1.45	53	2.75	78	2	18.4	14.1	10	10	10	4	3.87	4	15.09
25	73	0	2	0	30.6	0	0	84	1.75	27.45	1	0	1	0	0	0	0	0	0	0	0	0	1	1	0	0	1	0	5	0	30	1	1	1	60	1.31	47	2.17	60	3	19.7	17.5	10	10	10	4	4.34	4	14.5
26	59	0	2	0	36.4	0	0	74	1.7	25.6	0	0	1	0	0	0	0	0	0	0	0	0	0	0	0	0	1	0	2	1	20	2	1	1	56	1.63	52	2.86	73	2	18	17.4	10	10	7.25	3	3.75	4	12.38
27	62	0	2	1	28.05	0	0	63	1.6	24.6	0	0	1	0	0	0	0	0	0	0	0	0	0	0	0	0	0	0	1	0	25	2	1	0	53	0.91	35	1.68	51	3	17.2	17.9	10	10	10	4	4.69	4	16.13
28	69	0	5	0	21.7	0	0	50	1.55	20.83	0	0	1	0	0	0	0	0	0	0	0	0	0	0	0	0	0	0	1	0	100	1	1	0	54	0.9	41	1.66	59	3	15	17.7	10	10	10	4	4.19	4	10.38
29	78	0	2	1	32.6	0	0	98	1.82	29.6	0	0	1	0	0	0	0	0	0	0	0	0	0	0	0	0	1	0	2	0	60	3	1	0	50	0.52	17	1.03	25	4	16.4	10.5	10	10	10	4	5.19	3	16.59
30	80	0	2	0	17.55	0	0	80	1.63	30.1	1	0	1	0	0	1	0	0	0	0	0	0	1	0	0	0	0	1	5	0	80	2	1	1	50	0.73	33	1.47	49	3	14.9	13.7	10	10	3.89	3	4.82	3	16.71
31	74	0	2	1	22.8	0	0	7	1.7	25	0	0	1	0	0	1	0	0	0	0	0	0	0	0	0	0	0	0	2	1	120	1	1	1	63	1.79	66	2.8	78	2	14.9	11.9	10	10	3.13	3	4.53	4	19.25
32	70	0	2	0	35.35	1	0	82	1.76	26.5	0	0	1	0	0	0	0	0	0	0	1	0	0	0	0	0	0	0	2	0	54	4	1	1	46	0.87	28	1.88	47	4	13.3	10.5	10	10	10	4	6.06	3	16.85
33	75	0	5	0	42.05	0	0	92	1.72	31.1	0	0	1	0	0	0	0	0	1	0	0	0	0	0	0	0	0	1	3	1	50	1	1	0	57	1.57	57	2.74	76	2	15.5	17.4	10	10	10	4	3.87	4	99
34	56	0	2	0	35.85	0	0	80	1.63	30.1	0	0	1	0	0	0	0	0	0	0	0	0	0	0	0	0	0	1	2	0	40	1	1	1	51	1.58	54	3.09	86	2	18.9	19.3	10	10	10	4	3.87	4	8.85
35	62	1	2	0	13.45	0	0	63	1.56	29.9	1	0	1	0	0	0	0	0	0	0	0	0	1	0	0	0	0	0	3	1	39	1	1	1	64	1.37	68	2.14	88	2	12.8	15.2	10	10	10	4	3.87	4	13.66
36	69	0	2	0	28.8	0	0	95	1.67	34	0	0	1	0	0	0	0	0	0	0	0	0	0	0	0	0	0	1	2	1	60	1	1	0	65	1.4	51	2.14	61	2	20.5	20	10	10	10	4	5	3	14.53
37	56	0	2	0	38.4	0	1	80	1.67	28.7	0	0	1	0	0	0	0	0	0	0	0	0	0	0	0	1	0	0	2	0	10	1	1	1	62	1.65	53	2.66	69	2	22	19.3	10	10	10	4	3.56	4	13.28
38	46	0	2	0	35.5	0	0	65	1.74	21.6	0	0	1	0	0	0	0	0	0	0	0	0	0	0	0	0	0	0	1	1	60	1	1	0	54	1.75	47	3.21	71	3	16.1	13.7	10	10	10	4	3.59	4	14.63
39	71	0	5	1	21.2	1	0	70	1.64	26.1	0	0	1	0	0	0	0	0	0	1	1	0	1	0	1	0	0	0	5	1	80	2	1	1	47	0.8	31	1.66	50	3	12.7	15	10	10	10	3	7.47	2	99
40	67	0	5	0	26.5	1	0	100	1.64	37.18	1	0	1	0	0	0	0	0	0	0	1	0	0	0	1	0	0	1	5	0	50	3	1	1	69	1.35	51	1.94	57	2	16.4	17.9	10	10	10	4	9.88	3	99
41	58	0	2	0	19.35	0	0	70	1.57	28	1	0	1	0	0	0	0	0	0	0	0	0	1	0	0	0	0	0	3	1	40	1	0	0	48	0.92	42	1.89	74	3	11	16	10	10	10	4	4.25	4	10.6
42	61	0	5	0	23.85	0	0	69	1.62	26.3	0	0	1	0	0	0	0	0	0	0	0	0	0	0	0	0	0	0	1	0	60	0	0	0	69	1.36	60	1.97	72	2	15.8	16.5	10	10	10	4	3.75	4	13.5
43	77	0	2	0	24.1	0	0	90	1.59	35.7	1	0	1	0	0	0	0	0	0	0	0	0	0	0	0	0	0	1	3	0	70	3	1	1	53	1.25	59	2.36	83	2	13.6	15.5	10	10	4.63	3	5.19	3	15.1
44	80	0	2	1	17.25	0	0	64	1.65	23.52	1	1	1	0	0	0	0	0	0	0	1	0	0	0	0	1	0	0	5	0	110	2	1	1	42	1.04	46	2.47	80	3	14.6	14.9	10	10	0	2	4.71	4	14.12
45	62	0	2	1	31	0	0	75	1.65	27.48	0	0	1	0	0	0	0	0	0	0	0	0	0	0	0	0	0	0	1	0	50	1	1	1	46	0.65	23	1.4	39	4	12.7	18.4	10	10	10	4	4	4	12.75
46	65	0	1	0	24.55	0	0	47	1.64	17.53	0	0	1	0	0	0	0	0	0	0	0	0	0	0	0	0	0	0	1	0	50	0	0	0	53	1.59	60	2.95	88	2	13.1	15.8	10	10	5.87	3	3.66	4	10.62
47	58	0	2	0	22.1	0	0	86	1.6	33.59	0	1	1	0	0	0	0	0	0	0	1	0	0	0	0	0	1	1	5	0	65	2	1	0	47	1.11	41	2.34	69	3	15.2	15.8	10	10	10	4	4.15	4	12.57
48	72	0	2	0	40.15	0	0	72	1.75	23.5	0	0	1	0	1	0	1	0	0	0	0	0	0	0	0	0	0	0	3	0	80	2	1	1	46	1.01	34	2.21	57	3	15.1	16.9	10	10	10	4	3.17	4	99
49	77	0	2	0	29.25	0	2	86	1.7	29.75	1	0	1	0	1	0	0	0	0	0	1	0	0	0	0	1	0	0	5	0	40	2	1	1	57	1.1	43	1.92	56	3	11.9	15.3	10	10	3.25	3	4.53	4	16.84
50	73	0	2	1	28.35	0	1	86	1.69	30.1	1	0	1	0	1	0	0	0	0	0	0	0	0	0	1	0	1	1	6	1	50	1	1	0	69	1.52	57	2.17	62	2	18.9	12	10	10	10	4	5.16	3	13.68
51	58	0	2	1	41.15	0	0	91	1.67	32.73	0	0	1	0	0	0	0	0	0	0	0	1	0	0	0	0	1	1	4	0	50	3	1	1	45	0.83	27	1.81	48	4	14.4	16.3	10	10	1.4	2	5.87	3	14.35
52	74	0	4	0	30.2	1	0	72	1.65	26.47	0	0	1	0	0	0	0	0	0	0	0	1	0	0	0	0	0	0	2	0	120	1	1	0	53	2.04	81	3.82	116	1	13.8	15.9	10	10	10	4	99	4	10
53	69	0	1	0	31.95	1	1	75	1.69	26.3	1	0	1	0	0	0	0	0	0	0	0	0	0	0	0	0	0	0	2	0	100	3	1	1	50	0.57	20	1.13	31	4	9.7	9.6	10	10	0	2	7.4	2	99
54	76	0	2	0	19.9	0	0	60	1.6	23.43	1	1	1	0	0	1	0	0	0	0	0	0	0	0	0	0	0	0	4	0	30	2	1	1	54	0.77	35	1.45	50	3	10.8	10.1	10	10	10	4	5.78	3	99
55	66	0	2	0	27.8	0	2	113	1.76	36	0	0	1	0	0	1	0	0	0	0	1	1	0	0	0	0	1	1	6	0	60	3	1	1	69	1.41	44	1.9	46	3	12.8	13.4	10	10	10	4	4	4	99
56	58	0	2	1	35.1	0	0	109	1.7	37	1	0	1	0	0	0	0	0	0	0	1	0	0	0	1	0	0	1	5	1	65	2	1	1	57	1.07	34	1.88	47	3	17.3	17.8	10	10	10	4	4.22	4	12.9
57	74	0	2	0	28.4	0	0	70	1.61	27	1	0	1	0	0	0	0	0	0	0	0	1	0	0	0	0	0	0	3	0	40	1	0	0	61	1.16	50	1.87	62	2	15.5	17.6	10	10	10	4	3.5	4	12.28
58	47	1	2	0	24.1	0	0	48	1.6	18.75	0	0	1	0	0	0	0	0	0	0	0	1	0	0	0	0	1	0	3	0	18	1	1	0	45	0.84	33	1.84	62	3	15	18.6	10	10	10	4	3.5	4	8.6
59	59	0	2	0	31.8	0	0	83	1.76	26.86	0	0	1	0	0	1	0	0	0	0	0	0	0	0	0	0	0	0	2	0	90	1	1	1	41	1.31	39	3.13	73	3	21.7	16.8	10	10	10	4	3.22	4	15.59
60	72	0	3	0	21.35	0	0	61	1.6	23.8	1	0	1	0	1	0	0	0	0	0	0	0	0	0	0	0	0	0	3	1	100	1	1	0	56	0.84	36	1.49	49	3	12	13.2	10	10	10	4	5.19	3	15.34
61	76	0	2	0	25.9	0	2	87	1.6	33.98	0	0	1	0	0	0	0	0	0	0	0	0	0	0	0	0	0	1	2	0	110	2	1	1	51	1.17	54	2.29	79	2	15.3	16.3	10	10	10	4	5.53	3	14.66
62	65	0	4	0	37.6	0	0	94	1.65	34.5	0	0	1	0	0	0	0	0	0	0	1	0	0	0	0	0	1	1	4	1	100	1	0	0	69	1.59	58	2.17	62	2	19.2	14.5	10	10	10	4	4.59	4	13.69
63	79	0	2	0	23.3	0	0	76	1.7	26.29	1	0	1	0	0	0	1	0	0	0	0	0	0	0	0	0	1	0	4	0	60	1	0	1	49	1.16	45	2.33	68	3	10.5	13	10	10	10	4	5.16	3	15.71
64	65	0	2	1	42.35	0	0	92	1.7	31.8	0	0	1	0	0	1	0	0	0	0	0	1	0	0	0	0	1	1	5	1	60	1	0	0	54	1.66	56	3.02	80	2	14.8	15.9	10	10	10	4	3.31	4	11
65	73	0	2	1	28.1	0	1	87	1.6	33.98	1	0	1	0	0	1	0	0	0	0	0	0	0	0	0	0	0	1	4	0	30	3	1	1	62	0.79	34	1.26	42	3	14.3	11.7	10	10	10	4	4.47	4	99
66	67	0	2	0	23.7	0	0	90	1.76	29.12	1	0	1	0	0	0	0	0	0	0	1	1	1	0	0	0	0	0	5	1	60	1	1	0	69	1.99	63	2.89	71	2	15.6	15.9	10	10	10	4	3.5	4	10.88
67	53	0	2	0	34.4	0	0	66	1.68	23	0	0	1	0	0	0	0	0	0	0	0	0	0	0	0	0	0	0	1	0	30	1	0	0	65	1.74	56	2.66	69	2	18.5	18.5	10	10	10	4	4.37	4	11.1
68	71	0	2	1	40.5	0	0	99	1.71	33.9	1	0	1	0	0	0	0	0	0	0	1	0	0	0	0	0	0	1	4	0	50	1	0	0	60	1.52	53	2.51	67	2	20.3	17.3	10	10	10	4	4.75	4	15.28
69	68	0	2	1	27.3	0	0	86	1.69	30.17	0	0	1	0	0	0	0	0	0	0	1	1	0	0	0	0	1	1	5	1	40	1	1	1	55	0.95	33	1.7	46	3	18.8	18.3	10	10	4.32	3	3.94	4	14.75
70	80	0	2	0	25.85	0	2	79	1.63	29.73	0	0	1	0	0	0	0	0	0	0	1	1	0	0	0	0	0	0	3	0	55	3	1	1	55	0.69	31	1.23	41	3	12.2	11.8	10	10	0	2	5.9	3	99
71	75	1	2	0	20.55	0	0	67	1.62	25.57	0	0	1	0	0	0	0	0	0	0	0	0	0	0	0	0	0	0	1	0	20	0	0	1	60	1.67	86	2.75	117	1	13.4	15.9	10	10	3.47	3	3.97	4	13.69
72	62	0	2	0	46	0	0	94	1.73	31.43	0	1	1	0	0	0	0	0	0	0	0	0	0	0	0	0	0	1	3	0	60	1	0	0	69	1.94	61	2.72	67	2	19.3	18.5	10	10	10	4	2.5	4	10.2
73	73	0	2	0	34.05	0	0	76	1.61	29.34	0	0	1	0	0	0	0	0	0	0	0	0	0	0	0	0	0	0	1	0	120	1	1	1	42	0.76	32	1.78	58	3	15.4	13.4	10	10	10	4	3.97	4	17.94
74	73	1	2	0	13	0	0	62	1.55	25.8	0	0	1	1	0	1	0	0	1	0	0	1	0	0	0	0	0	0	5	0	30	1	1	0	51	0.86	50	1.67	80	2	7.6	15.9	10	10	3	3	4.57	4	15.53
75	77	0	2	0	29.7	0	2	65	1.61	25.09	1	0	1	0	0	0	0	0	0	0	0	0	0	0	0	0	0	0	2	0	40	3	1	1	37	0.68	31	1.83	62	3	15.1	13.1	10	10	10	4	4.91	3	99
76	57	0	2	1	30.25	0	0	43	1.6	16.7	1	1	1	0	0	0	0	0	0	0	0	1	0	0	0	0	1	0	5	0	80	3	1	1	51	0.49	18	0.97	28	4	13.5	15.8	10	10	7.06	3	3.84	4	99
77	62	0	2	0	26.5	0	0	86	1.66	31.2	1	0	1	0	0	1	0	0	0	0	1	0	0	0	0	0	0	1	5	0	55	3	1	1	39	0.63	21	1.56	43	4	14.4	16.7	10	10	10	4	4.53	4	15.9
78	75	0	2	0	23.95	0	0	68	1.68	24.11	0	0	1	0	0	0	0	0	0	0	0	0	0	0	0	0	0	0	1	0	80	1	0	1	54	0.88	34	1.62	47	3	14.3	15.5	10	10	10	4	5.34	3	10.94
79	67	0	2	1	34.35	1	0	69	1.67	24	1	0	1	0	0	0	0	0	0	0	0	0	0	0	0	0	1	0	3	1	40	1	0	0	64	1.85	67	2.87	81	2	14.3	14.1	10	10	10	4	6.29	2	18
80	68	0	1	1	29.05	1	0	65	1.65	23.89	1	0	1	0	0	0	0	0	0	0	1	0	0	0	0	0	1	0	4	0	100	2	1	1	55	1.42	54	2.55	75	2	14	16.4	10	10	10	4	99	2	18.4
81	58	0	2	0	36.85	0	2	121	1.87	34.6	0	0	1	0	0	0	0	0	0	0	0	0	0	0	0	0	1	1	3	1	60	1	1	0	68	1.98	50	2.9	58	2	22.6	22.9	10	10	10	4	3.69	4	11.41
82	63	0	3	0	29.4	0	0	73	1.67	26.25	0	0	1	0	0	0	0	0	0	0	0	0	0	0	0	0	0	0	1	0	40	1	0	1	61	1.5	52	2.4	67	2	18.3	15	10	10	10	4	4.19	4	10.75
83	67	0	2	1	36.5	0	0	76	1.67	27	0	0	1	0	0	0	0	0	0	0	0	0	0	0	0	0	1	0	2	0	80	1	1	1	47	0.69	25	1.47	41	4	18.5	18.8	10	10	10	4	4.81	4	20.6
84	64	0	1	0	41.55	0	0	89	1.72	30.06	0	0	1	0	0	0	0	0	0	0	0	0	0	0	0	0	0	1	2	1	27	1	1	1	44	0.83	27	1.88	48	4	17.1	18.6	10	10	10	4	4.28	4	12.25
85	71	1	2	0	19.8	0	0	60	1.51	26.3	0	0	1	0	0	0	0	0	0	0	0	0	0	1	0	0	0	0	2	1	60	1	1	1	40	0.64	40	1.58	80	3	12	10.4	10	10	1.53	2	5.1	3	16.31
86	48	0	2	0	41.8	0	0	70	1.74	23	0	0	1	0	0	0	0	0	0	0	0	0	0	0	0	0	0	0	1	0	45	1	0	0	64	2.56	71	3.94	88	2	19.2	21.8	10	10	10	4	3.78	4	9.09
87	72	0	2	1	35.8	0	0	83	1.65	30.5	0	0	1	0	0	0	0	0	0	0	0	0	0	0	0	0	0	1	2	1	55	1	0	0	67	1.67	66	2.46	75	2	12.3	13.1	10	10	10	4	3.66	4	13.2
88	66	0	2	0	6.3	0	0	67	1.48	30.59	1	0	1	0	0	1	1	0	0	0	0	0	1	1	0	0	0	1	7	1	50	1	1	0	69	1.03	52	1.46	59	2	7.2	12.2	10	10	10	4	4.94	3	18.4
89	62	1	3	0	14.55	0	0	97	1.63	36	1	1	1	0	0	0	0	0	0	0	0	0	1	1	0	0	0	1	6	1	40	2	0	1	59	0.99	43	1.66	61	3	13.3	13.4	10	10	10	4	5.06	3	15.25
90	58	1	2	0	17.85	0	0	78	1.51	34	0	0	1	0	0	0	0	0	0	0	0	0	0	0	0	0	0	1	2	1	40	1	1	0	65	1.45	74	2.2	95	2	12.7	15	10	10	10	4	3.97	4	13.12
91	53	1	2	0	20.45	1	0	61	1.58	24.4	0	0	1	0	0	0	0	0	0	0	0	0	0	0	0	0	0	0	1	0	15	1	1	0	60	1.67	72	2.75	100	2	13.3	11.7	10	10	10	4	99	4	99
92	66	0	2	0	30.5	0	0	116	1.7	40	1	0	1	0	0	0	0	0	0	0	1	0	0	0	0	0	1	1	5	0	60	1	0	0	57	1.28	44	2.23	59	2	16	16.6	10	10	10	4	4.35	4	11.5
93	77	0	2	0	28.05	0	0	67	1.64	25	0	0	1	0	0	0	0	0	0	0	0	0	0	0	0	0	0	0	1	0	50	1	1	1	62	1.81	77	2.9	93	2	13.3	13.5	10	10	10	4	6.09	3	15
94	46	1	2	0	18.95	0	0	60	1.53	25.64	0	0	1	1	0	0	0	0	0	0	0	0	0	0	0	0	0	0	2	0	30	0	0	1	61	1.15	50	1.88	69	2	15	18.3	10	10	10	4	2.56	4	6.93
95	64	1	3	0	15.7	0	0	63	1.5	28	0	0	1	0	0	0	0	0	0	0	0	0	0	0	0	0	0	0	1	1	45	1	1	0	63	0.93	54	1.46	70	2	9.2	13	10	10	10	4	5.1	3	16.72
96	74	0	2	0	34.35	0	0	106	1.75	35.3	0	0	1	0	0	0	0	0	0	0	1	0	0	0	0	0	0	1	3	0	40	1	0	1	69	1.21	44	1.75	48	3	17.3	19.9	10	10	10	4	3.59	4	15.47
97	60	0	1	0	43.35	0	0	115	1.83	37.42	1	0	1	0	0	0	0	0	1	0	0	0	1	1	0	0	1	1	7	0	100	2	1	1	60	1.37	37	2.26	48	2	20.3	15.3	10	1.63	99	2	4.62	4	99
98	51	0	2	1	34	0	0	95	1.67	34.17	0	0	1	0	0	0	0	0	0	0	1	0	0	0	0	0	0	0	2	1	30	2	1	1	49	0.93	34	1.87	24	3	21.2	17.4	10	10	10	4	3.27	4	9.6
99	60	0	1	1	34.6	0	2	55	1.68	19.5	1	0	1	0	0	0	0	0	0	0	0	1	0	0	0	0	1	0	4	1	80	2	1	1	54	1.27	42	2.32	61	3	15.5	15.3	10	10	10	4	3.57	4	10.6
100	79	0	3	0	16.1	0	0	82	1.58	32.9	1	0	1	0	0	1	0	0	0	0	0	0	0	0	0	0	0	1	4	0	40	2	1	1	66	0.8	40	1.2	44	3	14.4	17.7	10	10	10	4	5.15	3	16.31
101	67	0	2	0	40.8	0	0	88	1.75	28.75	0	0	1	0	0	0	0	0	0	0	0	0	0	0	0	0	0	0	1	0	30	0	1	1	59	1.57	51	2.83	71	2	22.8	19.7	10	10	10	4	3.18	4	7.19
102	72	1	3	0	15.1	0	0	53	1.6	20.7	1	1	1	0	0	0	0	0	0	0	0	0	0	0	0	0	0	0	3	1	60	1	1	0	61	1.34	69	2.17	93	2	9.8	9	10	10	10	4	4.03	4	18.15
103	56	0	1	1	34.75	0	0	68	1.63	25.6	0	0	1	0	0	0	0	1	0	0	0	0	1	1	0	0	0	0	4	0	45	1	1	0	68	0.87	30	1.26	35	3	11.6	11.4	10	10	10	4	4	4	15.4
104	68	0	2	0	36.15	0	0	70	1.59	27	0	0	1	0	0	0	0	0	0	0	0	0	0	0	0	0	0	0	1	1	50	1	0	0	53	1.27	53	2.36	77	2	17.5	18.2	10	10	10	4	5.32	3	15.87
105	66	1	2	0	24	0	2	68	1.51	29.8	1	0	1	0	0	0	0	1	0	0	0	0	1	1	0	0	0	0	5	1	90	2	1	1	57	0.95	55	1.65	79	2	13.3	17.2	10	10	3.25	3	6.15	2	17.06
106	61	0	4	0	28.85	0	0	57	1.6	22.3	0	0	1	0	0	0	0	0	0	0	0	0	0	0	0	0	0	0	1	1	30	1	1	1	57	1.79	68	3.09	93	2	15.4	16.7	10	10	10	4	3.65	4	10.31
107	47	1	2	0	21.85	0	1	133	1.7	46	0	0	1	0	0	0	0	0	0	0	0	0	0	0	0	0	0	1	2	1	32	2	1	1	68	2.01	68	2.93	89	2	13.5	10.7	10	10	10	4	4.65	4	18.88
108	64	1	2	0	15.3	0	0	88	1.5	39.11	0	0	1	1	0	0	0	0	0	0	0	1	0	0	0	0	1	1	5	0	50	1	0	0	70	1.64	95	2.31	110	2	10.8	12	10	10	10	4	4.06	4	12.68
109	66	0	2	0	27	0	0	85	1.75	27.7	0	0	1	0	0	0	0	0	0	0	0	0	0	0	0	0	0	0	1	0	120	1	1	1	46	1.27	40	2.73	67	3	13.4	18.5	10	10	10	4	4.87	3	17.4
110	57	0	2	0	36.1	0	1	71	1.66	25.8	0	0	1	0	0	0	0	0	0	0	1	0	0	0	0	0	0	0	2	1	100	1	0	0	59	1.11	37	1.86	49	3	13.8	16.9	10	10	10	4	4.41	4	13.72
111	71	0	2	0	31.45	0	0	87	1.64	32.4	0	0	1	0	0	0	0	0	0	0	0	0	0	0	0	0	0	1	2	0	40	1	0	0	70	1.43	57	1.96	60	2	13.6	18.5	10	10	10	4	3.63	4	11.38
112	70	0	2	0	36.65	0	0	67	1.72	22.7	0	0	1	0	0	0	1	0	0	0	1	0	0	0	0	0	0	0	3	0	40	1	1	1	50	1.72	60	3.43	91	2	16.5	17.4	10	10	10	4	3.85	4	13.97
113	74	0	2	0	24.6	0	0	80	1.61	30.7	0	0	1	0	0	1	0	0	0	0	1	0	0	0	0	0	1	1	5	0	60	1	1	1	52	1.17	51	2.22	74	2	17.6	15.8	10	10	10	4	4.69	4	11.09
114	66	0	2	1	34.65	0	0	63	1.64	27.91	0	0	1	0	0	0	0	0	0	0	0	0	0	1	0	0	0	0	2	1	100	1	1	0	55	1.97	74	3.58	105	2	16	17.8	10	10	10	4	3.25	4	13.28
115	73	0	2	1	18.35	1	0	50	1.55	20.8	0	0	1	0	0	0	0	0	0	0	0	0	0	0	0	0	0	0	1	0	60	1	0	0	57	0.95	46	1.67	62	3	11.3	12.3	10	10	2.84	3	6.72	2	15.47
116	70	0	4	0	23.2	0	2	77	1.58	30.9	0	0	1	0	0	0	0	0	0	0	0	1	0	0	0	0	0	1	3	0	60	1	1	1	69	0.66	30	0.94	33	3	15.1	15.2	10	10	7.95	3	4.62	4	11.18
117	69	0	2	1	34.35	0	0	90	1.77	30.5	0	0	1	0	0	1	0	0	0	0	0	0	0	0	0	0	0	1	3	1	60	1	1	1	52	1.31	45	2.49	66	3	16.7	19.2	10	10	10	4	4.28	4	16.06
118	49	0	2	0	40.55	0	0	72	1.72	24.4	0	0	1	0	0	0	0	0	0	0	0	0	0	0	0	0	0	0	1	0	25	1	0	0	62	2.7	77	4.37	100	2	19.4	18.4	10	10	10	4	3.63	4	99
119	71	0	2	1	36.5	0	0	95	1.68	33.68	1	0	1	0	0	0	0	0	0	0	1	0	0	0	0	0	0	1	4	1	60	1	1	0	63	1.01	37	1.6	45	3	18	20.2	10	10	10	4	3.47	4	12.38
120	67	0	2	0	23.7	0	2	69	1.58	27.7	1	0	1	0	0	0	0	0	0	0	0	1	0	0	0	1	0	0	4	0	80	3	1	1	57	1.1	46	1.92	63	2	10.3	11.1	10	10	10	4	5.66	3	20.28
121	56	1	2	0	21.9	0	0	76	1.6	30	1	0	1	0	0	0	0	0	0	0	0	0	0	0	0	0	0	1	3	0	50	1	0	0	69	2.04	87	2.92	106	1	14.7	15.4	10	10	10	4	4.47	4	13.03
122	76	0	2	0	23.3	0	0	82	1.66	30	1	0	1	0	0	1	0	0	0	1	1	1	0	0	0	0	0	1	7	1	120	1	1	0	69	1.91	78	2.72	83	2	14.7	17.2	10	10	8.44	3	5.38	3	19.81
123	63	0	2	0	28.35	0	0	77	1.72	26	0	0	1	0	0	0	0	0	0	0	0	0	0	0	0	0	0	0	1	0	25	1	1	0	62	1.53	58	2.46	79	2	15.2	15.9	10	10	10	4	3.72	4	11.91
124	67	0	2	0	29.15	0	1	99	1.65	36.9	0	0	1	0	0	0	0	0	0	0	0	0	0	1	0	0	0	1	3	0	50	1	1	1	64	1.75	65	2.71	79	2	20.1	17.1	10	10	10	4	3.71	4	13.03
125	77	0	2	1	29.85	0	0	63	1.72	21.35	1	0	1	0	1	0	0	0	0	0	0	0	0	0	0	0	0	0	3	1	70	1	0	1	68	1.99	74	2.91	81	2	17.2	18.2	10	10	10	4	3.82	4	11.25
126	72	0	2	0	35.25	0	2	95	1.64	35.4	1	0	1	0	0	0	0	0	0	0	0	0	0	0	0	0	0	1	3	1	60	1	1	1	69	1.54	62	2.06	63	2	14.5	21.3	10	10	10	4	3.58	4	15.84
127	61	0	1	0	31.45	0	0	90	1.77	28.75	0	0	1	0	0	0	0	0	0	0	0	0	0	0	0	0	0	0	1	1	70	1	1	1	57	1.05	31	1.84	42	3	19.1	16.1	10	10	10	4	3.8	4	17.59
128	71	0	2	1	38.55	0	2	98	1.69	34.38	1	0	1	0	0	0	0	0	0	0	0	0	0	0	0	0	0	1	3	1	50	2	1	1	69	1.78	69	2.41	68	2	16.2	17.8	10	10	10	4	4.31	4	14.25
129	70	0	2	0	19.4	0	0	55	1.49	24.7	0	0	1	0	0	0	0	0	0	0	0	0	0	0	0	0	0	0	1	0	50	2	1	1	49	0.74	39	1.51	62	3	16.5	18.4	10	10	10	4	3.94	4	12.5
130	68	0	2	1	32.6	0	0	110	1.71	37.6	1	0	1	0	0	0	0	0	0	0	1	0	1	1	0	0	1	1	7	0	40	1	0	1	61	1.45	50	2.36	63	2	17.9	21.2	10	10	10	4	3.94	4	12.53
131	76	0	2	0	20.7	0	2	76	1.62	28.95	0	0	1	0	0	1	0	0	0	0	0	0	0	0	0	0	0	0	2	0	60	1	0	0	69	1.69	70	2.29	76	2	13.9	17.7	10	10	10	4	5.12	3	12.41
132	74	0	2	1	28.8	0	0	85	1.68	30.11	0	0	1	0	0	0	0	0	0	0	0	0	0	0	0	0	0	1	2	0	60	0	0	0	67	1.35	52	1.99	58	2	16.4	19.4	10	10	10	4	3.4	4	15.59
133	74	0	2	1	11.7	0	2	70	1.66	25.4	1	0	1	0	0	0	0	0	1	0	0	0	0	0	0	0	1	0	4	0	96	3	1	0	52	1.15	46	2.19	66	3	11.7	15.3	10	10	10	4	5.94	3	99
134	71	0	4	0	32	0	0	96	1.75	31.34	0	0	1	0	0	0	0	0	0	0	0	1	0	0	0	0	1	1	4	0	49	1	1	0	68	3.05	102	4.45	114	1	15.3	17.9	10	10	10	4	4.46	4	12.6
135	63	0	2	1	24.65	0	1	76	1.84	22.44	0	0	1	0	0	0	0	0	0	0	0	0	0	1	0	0	1	0	3	0	50	2	1	0	57	2.41	67	4.24	91	2	13	11.8	10	3.35	99	1	4.48	4	19.65
136	63	0	3	1	33.45	0	0	103	1.67	36.93	0	0	1	0	0	0	0	1	0	0	1	1	0	0	0	1	0	1	6	0	30	0	0	0	66	2.03	70	3.04	83	2	15.9	19.3	10	10	10	4	4.6	4	12.62
137	64	0	2	1	33.55	0	0	71	1.69	24.85	0	0	1	0	0	0	0	0	0	0	0	0	1	1	0	0	0	0	3	0	60	1	0	0	60	1.83	62	3.04	81	2	18.2	16.5	10	10	10	4	4.03	4	99
[truncated: 53 more columns]
